# Supplementary material for: Iron Accumulation and Lipid Peroxidation in Cellular Models of Nemaline Myopathies
Source: Int J Mol Sci. 2025 Feb 8;26(4):1434. doi: 10.3390/ijms26041434 (PMC11855326; doi:10.3390/ijms26041434)
Supplement: Supplementary file 1 [file ijms-26-01434-s001.zip]

Archive with 1 entries (1 files):
- ijms-3359857-supplementary.pdf
